# Supplementary material for: Who will drop out of voluntary social health insurance? Evidence from the New Cooperative Medical Scheme in China
Source: Health Policy Plan. 2021 May 8;36(7):1013–22. doi: 10.1093/heapol/czab017 (PMC8530158; doi:10.1093/heapol/czab017)
Supplement: czab017_Supp [file czab017_supp.zip]

Archive with 3 entries (3 files):
- Response letter 190121.docx
- Revised supplementary file.docx
- Tables-revised 190121 (highlight).docx
